# Supplementary material for: Identification of methionine -rich insoluble proteins in the shell of the pearl oyster, Pinctada fucata
Source: Sci Rep. 2020 Oct 27;10:18335. doi: 10.1038/s41598-020-75444-4 (PMC7591529; doi:10.1038/s41598-020-75444-4)
Supplement: Supplementary file 1 — Supplementary Information 1. [file 41598_2020_75444_MOESM1_ESM.xlsx]

## Sheet: Sheet1
Accession	Description	Score	Coverage	# Proteins	# Unique Peptides	# Peptides	# PSMs	# AAs	MW [kDa]	calc. pI
pfu_aug1.0_3212.1_37533.t1	pfu_aug1.0_3212.1_37533.t1	73.7055	46.05	1	1	13	32	430	46.5935	6.27783
	A2	Sequence	# PSMs	# Proteins	# Protein Groups	Protein Group Accessions	Modifications	ΔCn	q-Value	PEP	XCorr	Charge	MH+ [Da]	ΔM [ppm]	RT [min]	# Missed Cleavages
	High	GNVINGAFANWQLPGGGTLR	2	3	2	pfu_aug1.0_3212.1_37533.t1;Tyrosinase_ligament		0	0	0.02161	4.75896	2	2042.05	-1.04222	20.0799	0
		Accession	Description	Score	Coverage	# Proteins	# Unique Peptides	# Peptides	# PSMs	# AAs	MW [kDa]	calc. pI
		pfu_aug1.0_3212.1_37533.t1	pfu_aug1.0_3212.1_37533.t1	73.7055	46.05	1	1	13	32	430	46.5935	6.27783
	High	FGPAATMGMSGPAATR	1	1	1	pfu_aug1.0_3212.1_37533.t1		0	0	0.07364	4.11318	2	1522.71	-1.63116	14.6461	0
		Accession	Description	Score	Coverage	# Proteins	# Unique Peptides	# Peptides	# PSMs	# AAs	MW [kDa]	calc. pI
		pfu_aug1.0_3212.1_37533.t1	pfu_aug1.0_3212.1_37533.t1	73.7055	46.05	1	1	13	32	430	46.5935	6.27783
	High	FTVAFSADLFGNGR	2	3	2	pfu_aug1.0_3212.1_37533.t1;Tyrosinase_ligament		0	0	0.06853	3.73324	2	1501.75	1.20231	20.849	0
		Accession	Description	Score	Coverage	# Proteins	# Unique Peptides	# Peptides	# PSMs	# AAs	MW [kDa]	calc. pI
		Tyrosinase_ligament	Tyrosinase_ligament	92.548	40.34	4	3	15	39	533	58.2282	7.1665
		pfu_aug1.0_3212.1_37533.t1	pfu_aug1.0_3212.1_37533.t1	73.7055	46.05	1	1	13	32	430	46.5935	6.27783
	High	VSVEATDAVAVR	2	3	2	pfu_aug1.0_3212.1_37533.t1;Tyrosinase_ligament		0	0	0.1109	3.01826	2	1216.65	0.388625	12.0525	0
		Accession	Description	Score	Coverage	# Proteins	# Unique Peptides	# Peptides	# PSMs	# AAs	MW [kDa]	calc. pI
		Tyrosinase_ligament	Tyrosinase_ligament	92.548	40.34	4	3	15	39	533	58.2282	7.1665
		pfu_aug1.0_3212.1_37533.t1	pfu_aug1.0_3212.1_37533.t1	73.7055	46.05	1	1	13	32	430	46.5935	6.27783
	High	DGYSDEYTR	1	3	2	pfu_aug1.0_3212.1_37533.t1;Tyrosinase_ligament		0	0	0.3442	2.9079	2	1105.45	3.5369	9.47314	0
		Accession	Description	Score	Coverage	# Proteins	# Unique Peptides	# Peptides	# PSMs	# AAs	MW [kDa]	calc. pI
		Tyrosinase_ligament	Tyrosinase_ligament	92.548	40.34	4	3	15	39	533	58.2282	7.1665
		pfu_aug1.0_3212.1_37533.t1	pfu_aug1.0_3212.1_37533.t1	73.7055	46.05	1	1	13	32	430	46.5935	6.27783
	High	NDYPNVGGFHAPDAPMFGFQGITNR	2	3	2	pfu_aug1.0_3212.1_37533.t1;Tyrosinase_ligament		0	0	0.3007	2.90281	3	2722.24	-0.703133	20.9955	0
		Accession	Description	Score	Coverage	# Proteins	# Unique Peptides	# Peptides	# PSMs	# AAs	MW [kDa]	calc. pI
		Tyrosinase_ligament	Tyrosinase_ligament	92.548	40.34	4	3	15	39	533	58.2282	7.1665
		pfu_aug1.0_3212.1_37533.t1	pfu_aug1.0_3212.1_37533.t1	73.7055	46.05	1	1	13	32	430	46.5935	6.27783
	High	FGPAATmGMSGPAATR	4	1	1	pfu_aug1.0_3212.1_37533.t1	M7(Oxidation)	0	0	0.3654	2.8734	2	1538.71	2.00785	12.6902	0
		Accession	Description	Score	Coverage	# Proteins	# Unique Peptides	# Peptides	# PSMs	# AAs	MW [kDa]	calc. pI
		pfu_aug1.0_3212.1_37533.t1	pfu_aug1.0_3212.1_37533.t1	73.7055	46.05	1	1	13	32	430	46.5935	6.27783
	High	YDTIAGMHSFAAYR	3	2	2	pfu_aug1.0_3212.1_37533.t1;Tyrosinase_ligament		0	0	0.3274	2.75382	2	1602.73	-1.52654	16.2971	0
		Accession	Description	Score	Coverage	# Proteins	# Unique Peptides	# Peptides	# PSMs	# AAs	MW [kDa]	calc. pI
		Tyrosinase_ligament	Tyrosinase_ligament	92.548	40.34	4	3	15	39	533	58.2282	7.1665
		pfu_aug1.0_3212.1_37533.t1	pfu_aug1.0_3212.1_37533.t1	73.7055	46.05	1	1	13	32	430	46.5935	6.27783
	High	SALSEPPPPVSGISFESSFSDSR	2	3	2	pfu_aug1.0_3212.1_37533.t1;Tyrosinase_ligament		0	0	0.4572	2.56304	3	2380.13	-0.981203	17.8694	0
		Accession	Description	Score	Coverage	# Proteins	# Unique Peptides	# Peptides	# PSMs	# AAs	MW [kDa]	calc. pI
		Tyrosinase_ligament	Tyrosinase_ligament	92.548	40.34	4	3	15	39	533	58.2282	7.1665
		pfu_aug1.0_3212.1_37533.t1	pfu_aug1.0_3212.1_37533.t1	73.7055	46.05	1	1	13	32	430	46.5935	6.27783
	High	YAHLGPSFLGWHR	5	3	2	pfu_aug1.0_3212.1_37533.t1;Tyrosinase_ligament		0	0	0.3867	2.53908	2	1540.78	-0.258436	18.8369	0
		Accession	Description	Score	Coverage	# Proteins	# Unique Peptides	# Peptides	# PSMs	# AAs	MW [kDa]	calc. pI
		Tyrosinase_ligament	Tyrosinase_ligament	92.548	40.34	4	3	15	39	533	58.2282	7.1665
		pfu_aug1.0_3212.1_37533.t1	pfu_aug1.0_3212.1_37533.t1	73.7055	46.05	1	1	13	32	430	46.5935	6.27783
	High	GGTGFTDPDTGR	3	3	2	pfu_aug1.0_3212.1_37533.t1;Tyrosinase_ligament		0	0	0.2168	2.51165	2	1180.52	-0.391999	10.5095	0
		Accession	Description	Score	Coverage	# Proteins	# Unique Peptides	# Peptides	# PSMs	# AAs	MW [kDa]	calc. pI
		Tyrosinase_ligament	Tyrosinase_ligament	92.548	40.34	4	3	15	39	533	58.2282	7.1665
		pfu_aug1.0_3212.1_37533.t1	pfu_aug1.0_3212.1_37533.t1	73.7055	46.05	1	1	13	32	430	46.5935	6.27783
	High	NDYPNVGGFHAPDAPmFGFQGITNR	2	3	2	pfu_aug1.0_3212.1_37533.t1;Tyrosinase_ligament	M16(Oxidation)	0	0	0.4543	2.29899	3	2738.24	1.00198	19.0024	0
		Accession	Description	Score	Coverage	# Proteins	# Unique Peptides	# Peptides	# PSMs	# AAs	MW [kDa]	calc. pI
		Tyrosinase_ligament	Tyrosinase_ligament	92.548	40.34	4	3	15	39	533	58.2282	7.1665
		pfu_aug1.0_3212.1_37533.t1	pfu_aug1.0_3212.1_37533.t1	73.7055	46.05	1	1	13	32	430	46.5935	6.27783
	High	ALFGPAAMTR	1	3	2	pfu_aug1.0_3212.1_37533.t1;Tyrosinase_ligament		0	0	0.3402	1.66391	2	1034.54	-1.31503	16.5485	0
		Accession	Description	Score	Coverage	# Proteins	# Unique Peptides	# Peptides	# PSMs	# AAs	MW [kDa]	calc. pI
		Tyrosinase_ligament	Tyrosinase_ligament	92.548	40.34	4	3	15	39	533	58.2282	7.1665
		pfu_aug1.0_3212.1_37533.t1	pfu_aug1.0_3212.1_37533.t1	73.7055	46.05	1	1	13	32	430	46.5935	6.27783
	Low	VHTWEQEHDNTHVWVGEIMR	1	1	1	pfu_aug1.0_3212.1_37533.t1		0	0.128	0.6838	1.49768	3	2503.16	0.271977	17.6661	0
		Accession	Description	Score	Coverage	# Proteins	# Unique Peptides	# Peptides	# PSMs	# AAs	MW [kDa]	calc. pI
		pfu_aug1.0_3212.1_37533.t1	pfu_aug1.0_3212.1_37533.t1	73.7055	46.05	1	1	13	32	430	46.5935	6.27783
	Low	INPNGNIDLR	1	3	2	pfu_aug1.0_3212.1_37533.t1;Tyrosinase_ligament		0	0.19	0.7171	2.13653	2	1125.6	-0.459989	12.4371	0
		Accession	Description	Score	Coverage	# Proteins	# Unique Peptides	# Peptides	# PSMs	# AAs	MW [kDa]	calc. pI
		Tyrosinase_ligament	Tyrosinase_ligament	92.548	40.34	4	3	15	39	533	58.2282	7.1665
		pfu_aug1.0_3212.1_37533.t1	pfu_aug1.0_3212.1_37533.t1	73.7055	46.05	1	1	13	32	430	46.5935	6.27783
pfu_aug1.0_2323.1_15782.t1	pfu_aug1.0_2323.1_15782.t1	56.2176	10.3	1	13	16	25	1884	184.231	4.86865
	A2	Sequence	# PSMs	# Proteins	# Protein Groups	Protein Group Accessions	Modifications	ΔCn	q-Value	PEP	XCorr	Charge	MH+ [Da]	ΔM [ppm]	RT [min]	# Missed Cleavages
	High	KDAEVTLNIDQGGSK	3	1	1	pfu_aug1.0_2323.1_15782.t1		0	0	0.03947	5.38577	2	1574.8	-0.123075	12.3532	1
		Accession	Description	Score	Coverage	# Proteins	# Unique Peptides	# Peptides	# PSMs	# AAs	MW [kDa]	calc. pI
		pfu_aug1.0_2323.1_15782.t1	pfu_aug1.0_2323.1_15782.t1	56.2176	10.3	1	13	16	25	1884	184.231	4.86865
	High	SGMSGSSGASLPIFGSPVDTGSGGYNK	1	1	1	pfu_aug1.0_2323.1_15782.t1		0	0	0.0678	5.18509	3	2517.15	-1.8858	17.639	0
		Accession	Description	Score	Coverage	# Proteins	# Unique Peptides	# Peptides	# PSMs	# AAs	MW [kDa]	calc. pI
		pfu_aug1.0_2323.1_15782.t1	pfu_aug1.0_2323.1_15782.t1	56.2176	10.3	1	13	16	25	1884	184.231	4.86865
	High	IGDGLSGVDLNVDLGK	1	1	1	pfu_aug1.0_2323.1_15782.t1		0	0	0.04779	4.33519	2	1571.83	-0.5812	17.0358	0
		Accession	Description	Score	Coverage	# Proteins	# Unique Peptides	# Peptides	# PSMs	# AAs	MW [kDa]	calc. pI
		pfu_aug1.0_2323.1_15782.t1	pfu_aug1.0_2323.1_15782.t1	56.2176	10.3	1	13	16	25	1884	184.231	4.86865
	High	GMVDLASVGVDAGLNVGIGVADGSK	1	1	1	pfu_aug1.0_2323.1_15782.t1		0	0	0.1143	3.77386	3	2301.17	-2.0197	20.1288	0
		Accession	Description	Score	Coverage	# Proteins	# Unique Peptides	# Peptides	# PSMs	# AAs	MW [kDa]	calc. pI
		pfu_aug1.0_2323.1_15782.t1	pfu_aug1.0_2323.1_15782.t1	56.2176	10.3	1	13	16	25	1884	184.231	4.86865
	High	DAEVTLNIDQGGSK	1	1	1	pfu_aug1.0_2323.1_15782.t1		0	0	0.2382	3.10388	2	1446.71	-1.40013	12.9392	0
		Accession	Description	Score	Coverage	# Proteins	# Unique Peptides	# Peptides	# PSMs	# AAs	MW [kDa]	calc. pI
		pfu_aug1.0_2323.1_15782.t1	pfu_aug1.0_2323.1_15782.t1	56.2176	10.3	1	13	16	25	1884	184.231	4.86865
	High	TPEIEPIQAIEIK	1	1	1	pfu_aug1.0_2323.1_15782.t1		0	0	0.1477	2.78423	2	1480.82	-1.0433	17.9772	0
		Accession	Description	Score	Coverage	# Proteins	# Unique Peptides	# Peptides	# PSMs	# AAs	MW [kDa]	calc. pI
		pfu_aug1.0_2323.1_15782.t1	pfu_aug1.0_2323.1_15782.t1	56.2176	10.3	1	13	16	25	1884	184.231	4.86865
	High	SDLTILSKPSTSK	2	1	1	pfu_aug1.0_2323.1_15782.t1		0	0	0.2797	2.76075	2	1376.76	-0.857672	13.7759	0
		Accession	Description	Score	Coverage	# Proteins	# Unique Peptides	# Peptides	# PSMs	# AAs	MW [kDa]	calc. pI
		pfu_aug1.0_2323.1_15782.t1	pfu_aug1.0_2323.1_15782.t1	56.2176	10.3	1	13	16	25	1884	184.231	4.86865
	High	IPEINTPEIK	1	1	1	pfu_aug1.0_2323.1_15782.t1		0	0	0.3233	2.7539	2	1153.64	-1.55373	14.5309	0
		Accession	Description	Score	Coverage	# Proteins	# Unique Peptides	# Peptides	# PSMs	# AAs	MW [kDa]	calc. pI
		pfu_aug1.0_2323.1_15782.t1	pfu_aug1.0_2323.1_15782.t1	56.2176	10.3	1	13	16	25	1884	184.231	4.86865
	High	MPEIEMK	1	1	1	pfu_aug1.0_2323.1_15782.t1		0	0	0.463	2.49222	2	877.416	0.0328445	13.6371	0
		Accession	Description	Score	Coverage	# Proteins	# Unique Peptides	# Peptides	# PSMs	# AAs	MW [kDa]	calc. pI
		pfu_aug1.0_2323.1_15782.t1	pfu_aug1.0_2323.1_15782.t1	56.2176	10.3	1	13	16	25	1884	184.231	4.86865
	High	GSSSINIEVK	2	1	1	pfu_aug1.0_2323.1_15782.t1		0	0	0.3728	2.48409	2	1033.55	-0.0440589	12.44	0
		Accession	Description	Score	Coverage	# Proteins	# Unique Peptides	# Peptides	# PSMs	# AAs	MW [kDa]	calc. pI
		pfu_aug1.0_2323.1_15782.t1	pfu_aug1.0_2323.1_15782.t1	56.2176	10.3	1	13	16	25	1884	184.231	4.86865
	High	VLLQGGSGSR	2	1	1	pfu_aug1.0_2323.1_15782.t1		0	0	0.1828	2.24109	2	973.543	0.269062	10.4103	0
		Accession	Description	Score	Coverage	# Proteins	# Unique Peptides	# Peptides	# PSMs	# AAs	MW [kDa]	calc. pI
		pfu_aug1.0_2323.1_15782.t1	pfu_aug1.0_2323.1_15782.t1	56.2176	10.3	1	13	16	25	1884	184.231	4.86865
	Medium	GYSVIDDAK	2	1	1	pfu_aug1.0_2323.1_15782.t1		0	0.014	0.4701	2.58227	2	967.473	0.2418	11.7973	0
		Accession	Description	Score	Coverage	# Proteins	# Unique Peptides	# Peptides	# PSMs	# AAs	MW [kDa]	calc. pI
		pfu_aug1.0_2323.1_15782.t1	pfu_aug1.0_2323.1_15782.t1	56.2176	10.3	1	13	16	25	1884	184.231	4.86865
	Medium	SPEIEPR	2	1	1	pfu_aug1.0_2323.1_15782.t1		0	0.035	0.5223	2.06078	2	827.425	-0.630592	9.27425	0
		Accession	Description	Score	Coverage	# Proteins	# Unique Peptides	# Peptides	# PSMs	# AAs	MW [kDa]	calc. pI
		pfu_aug1.0_2323.1_15782.t1	pfu_aug1.0_2323.1_15782.t1	56.2176	10.3	1	13	16	25	1884	184.231	4.86865
	Low	SGmSGSSGASLPIFGSPVDTGSGGYNK	1	1	1	pfu_aug1.0_2323.1_15782.t1	M3(Oxidation)	0	0.061	0.6159	2.69717	3	2533.15	-1.11943	16.9591	0
		Accession	Description	Score	Coverage	# Proteins	# Unique Peptides	# Peptides	# PSMs	# AAs	MW [kDa]	calc. pI
		pfu_aug1.0_2323.1_15782.t1	pfu_aug1.0_2323.1_15782.t1	56.2176	10.3	1	13	16	25	1884	184.231	4.86865
	Low	TPEIKIPEINTPEIK	1	1	1	pfu_aug1.0_2323.1_15782.t1		0	0.128	0.6747	2.43923	3	1721.97	-1.58476	17.4846	1
		Accession	Description	Score	Coverage	# Proteins	# Unique Peptides	# Peptides	# PSMs	# AAs	MW [kDa]	calc. pI
		pfu_aug1.0_2323.1_15782.t1	pfu_aug1.0_2323.1_15782.t1	56.2176	10.3	1	13	16	25	1884	184.231	4.86865
	Low	LLKKEEDGDGSGTSSSK	2	1	1	pfu_aug1.0_2323.1_15782.t1		0	0.2	0.7216	1.65001	3	1737.86	3.64771	6.42705	2
		Accession	Description	Score	Coverage	# Proteins	# Unique Peptides	# Peptides	# PSMs	# AAs	MW [kDa]	calc. pI
		pfu_aug1.0_2323.1_15782.t1	pfu_aug1.0_2323.1_15782.t1	56.2176	10.3	1	13	16	25	1884	184.231	4.86865
	Low	VSTGKVDGNKGSSSINIEVK	1	1	1	pfu_aug1.0_2323.1_15782.t1		0	0.961	1	1.12805	3	2019.07	-0.191697	24.115	2
		Accession	Description	Score	Coverage	# Proteins	# Unique Peptides	# Peptides	# PSMs	# AAs	MW [kDa]	calc. pI
		pfu_aug1.0_2323.1_15782.t1	pfu_aug1.0_2323.1_15782.t1	56.2176	10.3	1	13	16	25	1884	184.231	4.86865
