# Supplementary material for: Identification of methionine -rich insoluble proteins in the shell of the pearl oyster, Pinctada fucata
Source: Sci Rep. 2020 Oct 27;10:18335. doi: 10.1038/s41598-020-75444-4 (PMC7591529; doi:10.1038/s41598-020-75444-4)
Supplement: Supplementary file 2 — Supplementary Information 2. [file 41598_2020_75444_MOESM2_ESM.xlsx]

## Sheet: Sheet1
Accession	Description	Score	Coverage	# Proteins	# Unique Peptides	# Peptides	# PSMs	# AAs	MW [kDa]	calc. pI
pfu_aug1.0_14699.1_32469.t1	pfu_aug1.0_14699.1_32469.t1	181.234	52.07	1	17	19	83	434	43.6209	5.10986
	A2	Sequence	# PSMs	# Proteins	# Protein Groups	Protein Group Accessions	Modifications	ΔCn	q-Value	PEP	XCorr	Charge	MH+ [Da]	ΔM [ppm]	RT [min]	# Missed Cleavages
	High	MMSMSSSHSSHGSK	2	1	1	pfu_aug1.0_14699.1_32469.t1		0	0	0.0001973	4.64458	2	1480.59	-4.44226	6.59431	0
		Accession	Description	Score	Coverage	# Proteins	# Unique Peptides	# Peptides	# PSMs	# AAs	MW [kDa]	calc. pI
		pfu_aug1.0_14699.1_32469.t1	pfu_aug1.0_14699.1_32469.t1	181.234	52.07	1	17	19	83	434	43.6209	5.10986
	High	DMASGTSTVTGGSSANLEIR	9	1	1	pfu_aug1.0_14699.1_32469.t1		0	0	9.065e-11	4.44481	2	1953.92	-1.15055	11.8335	0
		Accession	Description	Score	Coverage	# Proteins	# Unique Peptides	# Peptides	# PSMs	# AAs	MW [kDa]	calc. pI
		pfu_aug1.0_14699.1_32469.t1	pfu_aug1.0_14699.1_32469.t1	181.234	52.07	1	17	19	83	434	43.6209	5.10986
	High	DmASGTSTVTGGSSANLEIR	1	1	1	pfu_aug1.0_14699.1_32469.t1	M2(Oxidation)	0	0	6.132e-10	4.04562	2	1969.91	-2.21595	30.5785	0
		Accession	Description	Score	Coverage	# Proteins	# Unique Peptides	# Peptides	# PSMs	# AAs	MW [kDa]	calc. pI
		pfu_aug1.0_14699.1_32469.t1	pfu_aug1.0_14699.1_32469.t1	181.234	52.07	1	17	19	83	434	43.6209	5.10986
	High	HQSSSSGQTGVHNLGGGAVVVHIK	4	1	1	pfu_aug1.0_14699.1_32469.t1		0	0	1.543e-09	4.018	2	2356.21	-2.38477	10.8954	0
		Accession	Description	Score	Coverage	# Proteins	# Unique Peptides	# Peptides	# PSMs	# AAs	MW [kDa]	calc. pI
		pfu_aug1.0_14699.1_32469.t1	pfu_aug1.0_14699.1_32469.t1	181.234	52.07	1	17	19	83	434	43.6209	5.10986
	High	SQNDNSETLSSSAITDSGSLK	6	1	1	pfu_aug1.0_14699.1_32469.t1		0	0	6.828e-07	3.42544	2	2140.98	-3.39427	11.2755	0
		Accession	Description	Score	Coverage	# Proteins	# Unique Peptides	# Peptides	# PSMs	# AAs	MW [kDa]	calc. pI
		pfu_aug1.0_14699.1_32469.t1	pfu_aug1.0_14699.1_32469.t1	181.234	52.07	1	17	19	83	434	43.6209	5.10986
	High	QASTVYNSENKGEMK	1	1	1	pfu_aug1.0_14699.1_32469.t1		0	0	0.001028	3.23588	2	1685.77	-5.95944	7.28371	1
		Accession	Description	Score	Coverage	# Proteins	# Unique Peptides	# Peptides	# PSMs	# AAs	MW [kDa]	calc. pI
		pfu_aug1.0_14699.1_32469.t1	pfu_aug1.0_14699.1_32469.t1	181.234	52.07	1	17	19	83	434	43.6209	5.10986
	High	MMSmSSSHSSHGSK	6	1	1	pfu_aug1.0_14699.1_32469.t1	M4(Oxidation)	0	0	6.721e-05	3.19504	2	1496.59	-2.95463	4.89877	0
		Accession	Description	Score	Coverage	# Proteins	# Unique Peptides	# Peptides	# PSMs	# AAs	MW [kDa]	calc. pI
		pfu_aug1.0_14699.1_32469.t1	pfu_aug1.0_14699.1_32469.t1	181.234	52.07	1	17	19	83	434	43.6209	5.10986
	High	ESLSLSGQNNQK	2	1	1	pfu_aug1.0_14699.1_32469.t1		0	0	0.0003068	3.08078	2	1304.64	-3.86744	8.87328	0
		Accession	Description	Score	Coverage	# Proteins	# Unique Peptides	# Peptides	# PSMs	# AAs	MW [kDa]	calc. pI
		pfu_aug1.0_14699.1_32469.t1	pfu_aug1.0_14699.1_32469.t1	181.234	52.07	1	17	19	83	434	43.6209	5.10986
	High	SALESNQESAAIR	7	1	1	pfu_aug1.0_14699.1_32469.t1		0	0	5.142e-06	3.01999	2	1375.68	-4.39261	9.47883	0
		Accession	Description	Score	Coverage	# Proteins	# Unique Peptides	# Peptides	# PSMs	# AAs	MW [kDa]	calc. pI
		pfu_aug1.0_14699.1_32469.t1	pfu_aug1.0_14699.1_32469.t1	181.234	52.07	1	17	19	83	434	43.6209	5.10986
	High	ISHQVGGSMTGK	8	1	1	pfu_aug1.0_14699.1_32469.t1		0	0	3.556e-05	2.97963	2	1201.59	-5.30639	6.78876	0
		Accession	Description	Score	Coverage	# Proteins	# Unique Peptides	# Peptides	# PSMs	# AAs	MW [kDa]	calc. pI
		pfu_aug1.0_14699.1_32469.t1	pfu_aug1.0_14699.1_32469.t1	181.234	52.07	1	17	19	83	434	43.6209	5.10986
	High	TSSTGHGLGGSTIIR	3	1	1	pfu_aug1.0_14699.1_32469.t1		0	0	5.689e-06	2.83716	3	1443.75	-3.16458	10.2285	0
		Accession	Description	Score	Coverage	# Proteins	# Unique Peptides	# Peptides	# PSMs	# AAs	MW [kDa]	calc. pI
		pfu_aug1.0_14699.1_32469.t1	pfu_aug1.0_14699.1_32469.t1	181.234	52.07	1	17	19	83	434	43.6209	5.10986
	High	GSSSSGGQTGGVYK	10	1	1	pfu_aug1.0_14699.1_32469.t1		0	0	5.345e-07	2.77459	2	1271.58	-2.15291	30.6946	0
		Accession	Description	Score	Coverage	# Proteins	# Unique Peptides	# Peptides	# PSMs	# AAs	MW [kDa]	calc. pI
		pfu_aug1.0_14699.1_32469.t1	pfu_aug1.0_14699.1_32469.t1	181.234	52.07	1	17	19	83	434	43.6209	5.10986
	High	ISHQVGGSmTGK	4	1	1	pfu_aug1.0_14699.1_32469.t1	M9(Oxidation)	0	0	7.62e-07	2.77205	3	1217.59	-3.95379	5.49049	0
		Accession	Description	Score	Coverage	# Proteins	# Unique Peptides	# Peptides	# PSMs	# AAs	MW [kDa]	calc. pI
		pfu_aug1.0_14699.1_32469.t1	pfu_aug1.0_14699.1_32469.t1	181.234	52.07	1	17	19	83	434	43.6209	5.10986
	High	QASTVYNSENK	1	1	1	pfu_aug1.0_14699.1_32469.t1		0	0	0.0002212	2.73506	2	1240.57	-4.69036	6.52853	0
		Accession	Description	Score	Coverage	# Proteins	# Unique Peptides	# Peptides	# PSMs	# AAs	MW [kDa]	calc. pI
		pfu_aug1.0_14699.1_32469.t1	pfu_aug1.0_14699.1_32469.t1	181.234	52.07	1	17	19	83	434	43.6209	5.10986
	High	KTVTTHHIK	1	1	1	pfu_aug1.0_14699.1_32469.t1		0	0	0.0107	2.5553	3	1064.62	-3.44303	4.95423	1
		Accession	Description	Score	Coverage	# Proteins	# Unique Peptides	# Peptides	# PSMs	# AAs	MW [kDa]	calc. pI
		pfu_aug1.0_14699.1_32469.t1	pfu_aug1.0_14699.1_32469.t1	181.234	52.07	1	17	19	83	434	43.6209	5.10986
	High	ASAVAMGSAALHNFIK	2	1	1	pfu_aug1.0_14699.1_32469.t1		0	0	0.0001252	2.38248	3	1587.83	-2.29966	17.039	0
		Accession	Description	Score	Coverage	# Proteins	# Unique Peptides	# Peptides	# PSMs	# AAs	MW [kDa]	calc. pI
		pfu_aug1.0_14699.1_32469.t1	pfu_aug1.0_14699.1_32469.t1	181.234	52.07	1	17	19	83	434	43.6209	5.10986
	High	LSGHGSGGSSYIIR	3	1	1	pfu_aug1.0_14699.1_32469.t1		0	0	4.682e-06	2.32376	2	1390.7	-3.83068	9.97784	0
		Accession	Description	Score	Coverage	# Proteins	# Unique Peptides	# Peptides	# PSMs	# AAs	MW [kDa]	calc. pI
		pfu_aug1.0_14699.1_32469.t1	pfu_aug1.0_14699.1_32469.t1	181.234	52.07	1	17	19	83	434	43.6209	5.10986
	High	ALIGGSmGSK	1	1	1	pfu_aug1.0_14699.1_32469.t1	M7(Oxidation)	0	0	0.00017	2.08901	2	936.478	-4.14463	8.21534	0
		Accession	Description	Score	Coverage	# Proteins	# Unique Peptides	# Peptides	# PSMs	# AAs	MW [kDa]	calc. pI
		pfu_aug1.0_14699.1_32469.t1	pfu_aug1.0_14699.1_32469.t1	181.234	52.07	1	17	19	83	434	43.6209	5.10986
	High	ALIGGSMGSK	2	1	1	pfu_aug1.0_14699.1_32469.t1		0	0	0.0001955	1.96964	2	920.483	-3.90584	10.1006	0
		Accession	Description	Score	Coverage	# Proteins	# Unique Peptides	# Peptides	# PSMs	# AAs	MW [kDa]	calc. pI
		pfu_aug1.0_14699.1_32469.t1	pfu_aug1.0_14699.1_32469.t1	181.234	52.07	1	17	19	83	434	43.6209	5.10986
	High	MmSmSSSHSSHGSK	2	1	1	pfu_aug1.0_14699.1_32469.t1	M2(Oxidation); M4(Oxidation)	0	0	0.003984	1.7019	2	1512.58	-2.95112	4.34189	0
		Accession	Description	Score	Coverage	# Proteins	# Unique Peptides	# Peptides	# PSMs	# AAs	MW [kDa]	calc. pI
		pfu_aug1.0_14699.1_32469.t1	pfu_aug1.0_14699.1_32469.t1	181.234	52.07	1	17	19	83	434	43.6209	5.10986
	High	ASAVAmGSAALHNFIK	1	1	1	pfu_aug1.0_14699.1_32469.t1	M6(Oxidation)	0	0.005	0.06504	1.36245	3	1603.82	-2.79761	14.3841	0
		Accession	Description	Score	Coverage	# Proteins	# Unique Peptides	# Peptides	# PSMs	# AAs	MW [kDa]	calc. pI
		pfu_aug1.0_14699.1_32469.t1	pfu_aug1.0_14699.1_32469.t1	181.234	52.07	1	17	19	83	434	43.6209	5.10986
	High	TVTTHHIK	1	1	1	pfu_aug1.0_14699.1_32469.t1		0	0.009	0.1115	1.61368	2	936.523	-3.63966	5.36363	0
		Accession	Description	Score	Coverage	# Proteins	# Unique Peptides	# Peptides	# PSMs	# AAs	MW [kDa]	calc. pI
		pfu_aug1.0_14699.1_32469.t1	pfu_aug1.0_14699.1_32469.t1	181.234	52.07	1	17	19	83	434	43.6209	5.10986
	Medium	VAGSQSSMK	4	1	1	pfu_aug1.0_14699.1_32469.t1		0	0.043	0.4267	1.75083	2	894.432	-3.35174	5.36569	0
		Accession	Description	Score	Coverage	# Proteins	# Unique Peptides	# Peptides	# PSMs	# AAs	MW [kDa]	calc. pI
		pfu_aug1.0_14699.1_32469.t1	pfu_aug1.0_14699.1_32469.t1	181.234	52.07	1	17	19	83	434	43.6209	5.10986
	Low	SSSSIVR	1	1	1	pfu_aug1.0_14699.1_32469.t1		0	0.116	0.7424	1.10977	2	735.397	-3.80092	6.7817	0
		Accession	Description	Score	Coverage	# Proteins	# Unique Peptides	# Peptides	# PSMs	# AAs	MW [kDa]	calc. pI
		pfu_aug1.0_14699.1_32469.t1	pfu_aug1.0_14699.1_32469.t1	181.234	52.07	1	17	19	83	434	43.6209	5.10986
	Low	GEMKSALESNQEsAAIRK	1	1	1	pfu_aug1.0_14699.1_32469.t1	S13(Phospho)	0	0.933	1	0.74589	2	2028.92	-8.98337	4.13267	2
		Accession	Description	Score	Coverage	# Proteins	# Unique Peptides	# Peptides	# PSMs	# AAs	MW [kDa]	calc. pI
		pfu_aug1.0_14699.1_32469.t1	pfu_aug1.0_14699.1_32469.t1	181.234	52.07	1	17	19	83	434	43.6209	5.10986
pfu_aug1.0_3525.1_23341.t1	pfu_aug1.0_3525.1_23341.t1	153.611	43.02	1	31	36	61	1146	126.368	9.59814
	A2	Sequence	# PSMs	# Proteins	# Protein Groups	Protein Group Accessions	Modifications	ΔCn	q-Value	PEP	XCorr	Charge	MH+ [Da]	ΔM [ppm]	RT [min]	# Missed Cleavages
	High	STMTGNAQTEAAGVNMVSSGLSQSQSK	2	1	1	pfu_aug1.0_3525.1_23341.t1		0	0	7.43e-12	5.22607	3	2671.22	-2.47473	12.6999	0
		Accession	Description	Score	Coverage	# Proteins	# Unique Peptides	# Peptides	# PSMs	# AAs	MW [kDa]	calc. pI
		pfu_aug1.0_3525.1_23341.t1	pfu_aug1.0_3525.1_23341.t1	153.611	43.02	1	31	36	61	1146	126.368	9.59814
	High	SQVIAGSSSVGMEMK	1	1	1	pfu_aug1.0_3525.1_23341.t1		0	0	1.394e-09	5.02543	2	1510.72	-2.04302	11.4357	0
		Accession	Description	Score	Coverage	# Proteins	# Unique Peptides	# Peptides	# PSMs	# AAs	MW [kDa]	calc. pI
		pfu_aug1.0_3525.1_23341.t1	pfu_aug1.0_3525.1_23341.t1	153.611	43.02	1	31	36	61	1146	126.368	9.59814
	High	VPLFNAAGTAGPGLLETK	2	1	1	pfu_aug1.0_3525.1_23341.t1		0	0	1.78e-09	4.85278	2	1755.96	-2.16897	17.0026	0
		Accession	Description	Score	Coverage	# Proteins	# Unique Peptides	# Peptides	# PSMs	# AAs	MW [kDa]	calc. pI
		pfu_aug1.0_3525.1_23341.t1	pfu_aug1.0_3525.1_23341.t1	153.611	43.02	1	31	36	61	1146	126.368	9.59814
	High	SQVIAGSSSVGMEmK	2	1	1	pfu_aug1.0_3525.1_23341.t1	M14(Oxidation)	0	0	3.976e-09	4.55923	2	1526.71	-4.52775	9.57758	0
		Accession	Description	Score	Coverage	# Proteins	# Unique Peptides	# Peptides	# PSMs	# AAs	MW [kDa]	calc. pI
		pfu_aug1.0_3525.1_23341.t1	pfu_aug1.0_3525.1_23341.t1	153.611	43.02	1	31	36	61	1146	126.368	9.59814
	High	DQSNPPTNPTMTPGVTQSK	3	1	1	pfu_aug1.0_3525.1_23341.t1		0	0	7.225e-08	4.32333	2	1999.93	-3.2444	9.41166	0
		Accession	Description	Score	Coverage	# Proteins	# Unique Peptides	# Peptides	# PSMs	# AAs	MW [kDa]	calc. pI
		pfu_aug1.0_3525.1_23341.t1	pfu_aug1.0_3525.1_23341.t1	153.611	43.02	1	31	36	61	1146	126.368	9.59814
	High	SPSYPSFSFTGIQSTAMATK	1	1	1	pfu_aug1.0_3525.1_23341.t1		0	0	5.787e-09	4.30688	2	2108	-0.59114	16.8718	0
		Accession	Description	Score	Coverage	# Proteins	# Unique Peptides	# Peptides	# PSMs	# AAs	MW [kDa]	calc. pI
		pfu_aug1.0_3525.1_23341.t1	pfu_aug1.0_3525.1_23341.t1	153.611	43.02	1	31	36	61	1146	126.368	9.59814
	High	QVSPTLTEPSNVQNQNVISNTVVNTQK	2	1	1	pfu_aug1.0_3525.1_23341.t1		0	0	6.011e-10	4.2185	3	2939.5	-1.84088	13.0562	0
		Accession	Description	Score	Coverage	# Proteins	# Unique Peptides	# Peptides	# PSMs	# AAs	MW [kDa]	calc. pI
		pfu_aug1.0_3525.1_23341.t1	pfu_aug1.0_3525.1_23341.t1	153.611	43.02	1	31	36	61	1146	126.368	9.59814
	High	SQVIAGSSSVGmEmK	1	1	1	pfu_aug1.0_3525.1_23341.t1	M12(Oxidation); M14(Oxidation)	0	0	1.762e-06	3.81412	2	1542.71	-3.47934	8.20296	0
		Accession	Description	Score	Coverage	# Proteins	# Unique Peptides	# Peptides	# PSMs	# AAs	MW [kDa]	calc. pI
		pfu_aug1.0_3525.1_23341.t1	pfu_aug1.0_3525.1_23341.t1	153.611	43.02	1	31	36	61	1146	126.368	9.59814
	High	EEVVAPVEQATPAEQYPGGNENMLNIK	3	1	1	pfu_aug1.0_3525.1_23341.t1		0	0	0.02386	3.71917	3	2927.4	-2.68838	14.8895	0
		Accession	Description	Score	Coverage	# Proteins	# Unique Peptides	# Peptides	# PSMs	# AAs	MW [kDa]	calc. pI
		pfu_aug1.0_3525.1_23341.t1	pfu_aug1.0_3525.1_23341.t1	153.611	43.02	1	31	36	61	1146	126.368	9.59814
	High	AQDNAAQNQINQLEPK	2	1	1	pfu_aug1.0_3525.1_23341.t1		0	0	8.034e-07	3.67954	2	1781.87	-3.77245	10.8264	0
		Accession	Description	Score	Coverage	# Proteins	# Unique Peptides	# Peptides	# PSMs	# AAs	MW [kDa]	calc. pI
		pfu_aug1.0_3525.1_23341.t1	pfu_aug1.0_3525.1_23341.t1	153.611	43.02	1	31	36	61	1146	126.368	9.59814
	High	VDQAGMMVSEPMMNQMSSGSSAHLSSSNTVGR	1	1	1	pfu_aug1.0_3525.1_23341.t1		0	0	1.731e-09	3.48134	3	3313.44	-0.741683	13.9613	0
		Accession	Description	Score	Coverage	# Proteins	# Unique Peptides	# Peptides	# PSMs	# AAs	MW [kDa]	calc. pI
		pfu_aug1.0_3525.1_23341.t1	pfu_aug1.0_3525.1_23341.t1	153.611	43.02	1	31	36	61	1146	126.368	9.59814
	High	HTPSLLENMENSLK	2	1	1	pfu_aug1.0_3525.1_23341.t1		0	0	3.073e-06	3.31715	3	1612.8	-1.76588	17.0733	0
		Accession	Description	Score	Coverage	# Proteins	# Unique Peptides	# Peptides	# PSMs	# AAs	MW [kDa]	calc. pI
		pfu_aug1.0_3525.1_23341.t1	pfu_aug1.0_3525.1_23341.t1	153.611	43.02	1	31	36	61	1146	126.368	9.59814
	High	TKEEVVAPVEQATPAEQYPGGNENMLNIK	1	1	1	pfu_aug1.0_3525.1_23341.t1		0	0	0.0002457	3.15195	3	3156.55	-1.8779	14.3471	1
		Accession	Description	Score	Coverage	# Proteins	# Unique Peptides	# Peptides	# PSMs	# AAs	MW [kDa]	calc. pI
		pfu_aug1.0_3525.1_23341.t1	pfu_aug1.0_3525.1_23341.t1	153.611	43.02	1	31	36	61	1146	126.368	9.59814
	High	ASQVSVAQNK	1	1	1	pfu_aug1.0_3525.1_23341.t1		0	0	4.096e-05	3.13786	2	1031.54	-5.22631	6.21232	0
		Accession	Description	Score	Coverage	# Proteins	# Unique Peptides	# Peptides	# PSMs	# AAs	MW [kDa]	calc. pI
		pfu_aug1.0_3525.1_23341.t1	pfu_aug1.0_3525.1_23341.t1	153.611	43.02	1	31	36	61	1146	126.368	9.59814
	High	HTPSLLENmENSLK	1	1	1	pfu_aug1.0_3525.1_23341.t1	M9(Oxidation)	0	0	0.01707	2.90588	3	1628.79	-4.50981	11.7134	0
		Accession	Description	Score	Coverage	# Proteins	# Unique Peptides	# Peptides	# PSMs	# AAs	MW [kDa]	calc. pI
		pfu_aug1.0_3525.1_23341.t1	pfu_aug1.0_3525.1_23341.t1	153.611	43.02	1	31	36	61	1146	126.368	9.59814
	High	FFDGNPEIVVSHSQGQSSQSNPVHK	1	1	1	pfu_aug1.0_3525.1_23341.t1		0	0	1.87e-05	2.90042	3	2725.29	-2.0297	12.6007	0
		Accession	Description	Score	Coverage	# Proteins	# Unique Peptides	# Peptides	# PSMs	# AAs	MW [kDa]	calc. pI
		pfu_aug1.0_3525.1_23341.t1	pfu_aug1.0_3525.1_23341.t1	153.611	43.02	1	31	36	61	1146	126.368	9.59814
	High	LAGIPDPISSNIVIPK	2	1	1	pfu_aug1.0_3525.1_23341.t1		0	0	3.687e-08	2.79097	3	1633.95	-2.91032	17.7798	0
		Accession	Description	Score	Coverage	# Proteins	# Unique Peptides	# Peptides	# PSMs	# AAs	MW [kDa]	calc. pI
		pfu_aug1.0_3525.1_23341.t1	pfu_aug1.0_3525.1_23341.t1	153.611	43.02	1	31	36	61	1146	126.368	9.59814
	High	YDTGFSGGR	2	1	1	pfu_aug1.0_3525.1_23341.t1		0	0	0.001413	2.59885	2	959.418	-3.59569	8.66844	0
		Accession	Description	Score	Coverage	# Proteins	# Unique Peptides	# Peptides	# PSMs	# AAs	MW [kDa]	calc. pI
		pfu_aug1.0_3525.1_23341.t1	pfu_aug1.0_3525.1_23341.t1	153.611	43.02	1	31	36	61	1146	126.368	9.59814
	High	NIPLYVVQTEPK	1	1	1	pfu_aug1.0_3525.1_23341.t1		0	0	0.01594	2.51955	2	1400.78	-1.79529	14.6213	0
		Accession	Description	Score	Coverage	# Proteins	# Unique Peptides	# Peptides	# PSMs	# AAs	MW [kDa]	calc. pI
		pfu_aug1.0_3525.1_23341.t1	pfu_aug1.0_3525.1_23341.t1	153.611	43.02	1	31	36	61	1146	126.368	9.59814
	High	QEQAMMGGNINPPNLLQSSVIVPEKPSMPADGR	2	1	1	pfu_aug1.0_3525.1_23341.t1		0	0	7.9e-06	2.43691	3	3505.73	1.43584	17.0509	0
		Accession	Description	Score	Coverage	# Proteins	# Unique Peptides	# Peptides	# PSMs	# AAs	MW [kDa]	calc. pI
		pfu_aug1.0_3525.1_23341.t1	pfu_aug1.0_3525.1_23341.t1	153.611	43.02	1	31	36	61	1146	126.368	9.59814
	High	SIESFNTANK	1	1	1	pfu_aug1.0_3525.1_23341.t1		0	0	0.01109	2.42543	2	1110.54	-4.04107	9.47673	0
		Accession	Description	Score	Coverage	# Proteins	# Unique Peptides	# Peptides	# PSMs	# AAs	MW [kDa]	calc. pI
		pfu_aug1.0_3525.1_23341.t1	pfu_aug1.0_3525.1_23341.t1	153.611	43.02	1	31	36	61	1146	126.368	9.59814
	High	SNILYDKPVEPIPK	2	1	1	pfu_aug1.0_3525.1_23341.t1		0	0	3.255e-05	2.40486	3	1612.89	-2.82941	12.7621	0
		Accession	Description	Score	Coverage	# Proteins	# Unique Peptides	# Peptides	# PSMs	# AAs	MW [kDa]	calc. pI
		pfu_aug1.0_3525.1_23341.t1	pfu_aug1.0_3525.1_23341.t1	153.611	43.02	1	31	36	61	1146	126.368	9.59814
	High	SSMIPPNPPPPK	2	1	1	pfu_aug1.0_3525.1_23341.t1		0	0	0.003078	2.31759	2	1261.66	-3.52676	10.7564	0
		Accession	Description	Score	Coverage	# Proteins	# Unique Peptides	# Peptides	# PSMs	# AAs	MW [kDa]	calc. pI
		pfu_aug1.0_3525.1_23341.t1	pfu_aug1.0_3525.1_23341.t1	153.611	43.02	1	31	36	61	1146	126.368	9.59814
	High	TFSGKEPSVFK	1	1	1	pfu_aug1.0_3525.1_23341.t1		0	0	0.002042	2.26863	2	1226.64	-2.96277	11.0535	1
		Accession	Description	Score	Coverage	# Proteins	# Unique Peptides	# Peptides	# PSMs	# AAs	MW [kDa]	calc. pI
		pfu_aug1.0_3525.1_23341.t1	pfu_aug1.0_3525.1_23341.t1	153.611	43.02	1	31	36	61	1146	126.368	9.59814
	High	SFSVQQNQK	2	1	1	pfu_aug1.0_3525.1_23341.t1		0	0	0.0104	2.23494	2	1065.53	-3.9957	7.98355	0
		Accession	Description	Score	Coverage	# Proteins	# Unique Peptides	# Peptides	# PSMs	# AAs	MW [kDa]	calc. pI
		pfu_aug1.0_3525.1_23341.t1	pfu_aug1.0_3525.1_23341.t1	153.611	43.02	1	31	36	61	1146	126.368	9.59814
	High	RPSFSFGSK	2	1	1	pfu_aug1.0_3525.1_23341.t1		0	0	0.00858	2.0571	2	1012.52	-3.91485	11.1159	0
		Accession	Description	Score	Coverage	# Proteins	# Unique Peptides	# Peptides	# PSMs	# AAs	MW [kDa]	calc. pI
		pfu_aug1.0_3525.1_23341.t1	pfu_aug1.0_3525.1_23341.t1	153.611	43.02	1	31	36	61	1146	126.368	9.59814
	High	VIQSMDGK	3	1	1	pfu_aug1.0_3525.1_23341.t1		0	0	0.02352	2.00566	2	877.441	-4.12745	6.85177	0
		Accession	Description	Score	Coverage	# Proteins	# Unique Peptides	# Peptides	# PSMs	# AAs	MW [kDa]	calc. pI
		pfu_aug1.0_3525.1_23341.t1	pfu_aug1.0_3525.1_23341.t1	153.611	43.02	1	31	36	61	1146	126.368	9.59814
	High	YPTVQPSPK	1	1	1	pfu_aug1.0_3525.1_23341.t1		0	0.002	0.02782	1.95426	2	1016.54	-3.80926	8.60293	0
		Accession	Description	Score	Coverage	# Proteins	# Unique Peptides	# Peptides	# PSMs	# AAs	MW [kDa]	calc. pI
		pfu_aug1.0_3525.1_23341.t1	pfu_aug1.0_3525.1_23341.t1	153.611	43.02	1	31	36	61	1146	126.368	9.59814
	High	SSmIPPNPPPPK	1	1	1	pfu_aug1.0_3525.1_23341.t1	M3(Oxidation)	0	0.002	0.02845	1.89373	2	1277.65	-3.89762	8.13405	0
		Accession	Description	Score	Coverage	# Proteins	# Unique Peptides	# Peptides	# PSMs	# AAs	MW [kDa]	calc. pI
		pfu_aug1.0_3525.1_23341.t1	pfu_aug1.0_3525.1_23341.t1	153.611	43.02	1	31	36	61	1146	126.368	9.59814
	High	QATGTSMPLPK	1	1	1	pfu_aug1.0_3525.1_23341.t1		0	0.002	0.02961	1.72085	2	1130.58	-4.02267	10.3903	0
		Accession	Description	Score	Coverage	# Proteins	# Unique Peptides	# Peptides	# PSMs	# AAs	MW [kDa]	calc. pI
		pfu_aug1.0_3525.1_23341.t1	pfu_aug1.0_3525.1_23341.t1	153.611	43.02	1	31	36	61	1146	126.368	9.59814
	High	VIQTLEmNK	1	1	1	pfu_aug1.0_3525.1_23341.t1	M7(Oxidation)	0	0.005	0.06004	1.94172	2	1091.57	-4.35277	8.85013	0
		Accession	Description	Score	Coverage	# Proteins	# Unique Peptides	# Peptides	# PSMs	# AAs	MW [kDa]	calc. pI
		pfu_aug1.0_3525.1_23341.t1	pfu_aug1.0_3525.1_23341.t1	153.611	43.02	1	31	36	61	1146	126.368	9.59814
	High	RPVFKPGK	1	1	1	pfu_aug1.0_3525.1_23341.t1		0	0.005	0.04333	1.15408	2	928.569	-4.34987	7.02498	0
		Accession	Description	Score	Coverage	# Proteins	# Unique Peptides	# Peptides	# PSMs	# AAs	MW [kDa]	calc. pI
		pfu_aug1.0_3525.1_23341.t1	pfu_aug1.0_3525.1_23341.t1	153.611	43.02	1	31	36	61	1146	126.368	9.59814
	High	VIQTLEMNK	1	1	1	pfu_aug1.0_3525.1_23341.t1		0	0.008	0.1017	1.90853	2	1075.58	-5.39993	10.9835	0
		Accession	Description	Score	Coverage	# Proteins	# Unique Peptides	# Peptides	# PSMs	# AAs	MW [kDa]	calc. pI
		pfu_aug1.0_3525.1_23341.t1	pfu_aug1.0_3525.1_23341.t1	153.611	43.02	1	31	36	61	1146	126.368	9.59814
	High	DLMSSQDPR	1	1	1	pfu_aug1.0_3525.1_23341.t1		0	0.008	0.1023	1.84592	2	1048.47	-4.20605	8.89734	0
		Accession	Description	Score	Coverage	# Proteins	# Unique Peptides	# Peptides	# PSMs	# AAs	MW [kDa]	calc. pI
		pfu_aug1.0_3525.1_23341.t1	pfu_aug1.0_3525.1_23341.t1	153.611	43.02	1	31	36	61	1146	126.368	9.59814
	Medium	VLWSSAVSK	1	1	1	pfu_aug1.0_3525.1_23341.t1		0	0.017	0.16	1.15281	2	976.543	-2.87515	12.8311	0
		Accession	Description	Score	Coverage	# Proteins	# Unique Peptides	# Peptides	# PSMs	# AAs	MW [kDa]	calc. pI
		pfu_aug1.0_3525.1_23341.t1	pfu_aug1.0_3525.1_23341.t1	153.611	43.02	1	31	36	61	1146	126.368	9.59814
	Medium	NALYVVK	1	1	1	pfu_aug1.0_3525.1_23341.t1		0	0.035	0.3199	1.5959	2	806.474	-3.24552	11.1499	0
		Accession	Description	Score	Coverage	# Proteins	# Unique Peptides	# Peptides	# PSMs	# AAs	MW [kDa]	calc. pI
		pfu_aug1.0_3525.1_23341.t1	pfu_aug1.0_3525.1_23341.t1	153.611	43.02	1	31	36	61	1146	126.368	9.59814
	Low	NQGPNIIYR	1	1	1	pfu_aug1.0_3525.1_23341.t1		0	0.106	0.7086	1.84996	2	1074.57	-3.48614	10.8866	0
		Accession	Description	Score	Coverage	# Proteins	# Unique Peptides	# Peptides	# PSMs	# AAs	MW [kDa]	calc. pI
		pfu_aug1.0_3525.1_23341.t1	pfu_aug1.0_3525.1_23341.t1	153.611	43.02	1	31	36	61	1146	126.368	9.59814
	Low	EPSVFK	1	1	1	pfu_aug1.0_3525.1_23341.t1		0	0.779	1	1.04548	2	706.375	-3.52785	9.88516	0
		Accession	Description	Score	Coverage	# Proteins	# Unique Peptides	# Peptides	# PSMs	# AAs	MW [kDa]	calc. pI
		pfu_aug1.0_3525.1_23341.t1	pfu_aug1.0_3525.1_23341.t1	153.611	43.02	1	31	36	61	1146	126.368	9.59814
	Low	QPFPVSsFsTTNNNPKsEVK	2	1	1	pfu_aug1.0_3525.1_23341.t1	S7(Phospho); S9(Phospho); S17(Phospho)	0	0.845	1	1.71294	2	2447.98	-3.38237	11.5748	1
		Accession	Description	Score	Coverage	# Proteins	# Unique Peptides	# Peptides	# PSMs	# AAs	MW [kDa]	calc. pI
		pfu_aug1.0_3525.1_23341.t1	pfu_aug1.0_3525.1_23341.t1	153.611	43.02	1	31	36	61	1146	126.368	9.59814
	Low	VPLFNAAGTAGPGLLETKDyFSR	1	1	1	pfu_aug1.0_3525.1_23341.t1	Y20(Phospho)	0.2689			2.23333	3	2504.23	1.86466	30.6757	1
		Accession	Description	Score	Coverage	# Proteins	# Unique Peptides	# Peptides	# PSMs	# AAs	MW [kDa]	calc. pI
		pfu_aug1.0_3525.1_23341.t1	pfu_aug1.0_3525.1_23341.t1	153.611	43.02	1	31	36	61	1146	126.368	9.59814
	Low	sKVLWssAVSK	1	1	1	pfu_aug1.0_3525.1_23341.t1	S1(Phospho); S6(Phospho); S7(Phospho)	0.0816			0.902375	2	1431.56	-5.49444	12.4111	1
		Accession	Description	Score	Coverage	# Proteins	# Unique Peptides	# Peptides	# PSMs	# AAs	MW [kDa]	calc. pI
		pfu_aug1.0_3525.1_23341.t1	pfu_aug1.0_3525.1_23341.t1	153.611	43.02	1	31	36	61	1146	126.368	9.59814
