# Supplementary material for: Identification of methionine -rich insoluble proteins in the shell of the pearl oyster, Pinctada fucata
Source: Sci Rep. 2020 Oct 27;10:18335. doi: 10.1038/s41598-020-75444-4 (PMC7591529; doi:10.1038/s41598-020-75444-4)
Supplement: Supplementary file 3 — Supplementary Information 3. [file 41598_2020_75444_MOESM3_ESM.xlsx]

## Sheet: Sheet1
Accession	Description	Score	Coverage	# Proteins	# Unique Peptides	# Peptides	# PSMs	# AAs	MW [kDa]	calc. pI
pfu_aug1.0_3952.1_44831.t1	pfu_aug1.0_3952.1_44831.t1	480.754	51.18	1	6	11	365	127	15.1952	9.0415
	A2	Sequence	# PSMs	# Proteins	# Protein Groups	Protein Group Accessions	Modifications	ΔCn	q-Value	PEP	XCorr	Charge	MH+ [Da]	ΔM [ppm]	RT [min]	# Missed Cleavages
	High	MMKPDDAMMKPDK	10	1	1	pfu_aug1.0_3952.1_44831.t1		0	0	3.454e-05	4.02302	3	1537.7	7.10839	30.1596	0
		Accession	Description	Score	Coverage	# Proteins	# Unique Peptides	# Peptides	# PSMs	# AAs	MW [kDa]	calc. pI
		pfu_aug1.0_3952.1_44831.t1	pfu_aug1.0_3952.1_44831.t1	480.754	51.18	1	6	11	365	127	15.1952	9.0415
	High	MmKPDDAMMKPDK	19	1	1	pfu_aug1.0_3952.1_44831.t1	M2(Oxidation)	0	0	0.09184	3.92687	3	1553.68	-0.337881	8.92997	0
		Accession	Description	Score	Coverage	# Proteins	# Unique Peptides	# Peptides	# PSMs	# AAs	MW [kDa]	calc. pI
		pfu_aug1.0_3952.1_44831.t1	pfu_aug1.0_3952.1_44831.t1	480.754	51.18	1	6	11	365	127	15.1952	9.0415
	High	mmKPDDAMMKPDK	18	1	1	pfu_aug1.0_3952.1_44831.t1	M1(Oxidation); M2(Oxidation)	0	0	0.01988	3.75344	3	1569.68	-0.866656	8.15394	0
		Accession	Description	Score	Coverage	# Proteins	# Unique Peptides	# Peptides	# PSMs	# AAs	MW [kDa]	calc. pI
		pfu_aug1.0_3952.1_44831.t1	pfu_aug1.0_3952.1_44831.t1	480.754	51.18	1	6	11	365	127	15.1952	9.0415
	High	QNQMKPDDmKQmMK	2	1	1	pfu_aug1.0_3952.1_44831.t1	M9(Oxidation); M12(Oxidation)	0	0	0.05262	3.2141	3	1784.78	-0.330726	6.88253	1
		Accession	Description	Score	Coverage	# Proteins	# Unique Peptides	# Peptides	# PSMs	# AAs	MW [kDa]	calc. pI
		pfu_aug1.0_3952.1_44831.t1	pfu_aug1.0_3952.1_44831.t1	480.754	51.18	1	6	11	365	127	15.1952	9.0415
	High	mmKPDDAmMKPDK	10	1	1	pfu_aug1.0_3952.1_44831.t1	M1(Oxidation); M2(Oxidation); M8(Oxidation)	0	0	0.02117	2.85457	3	1585.67	-0.230013	7.02061	0
		Accession	Description	Score	Coverage	# Proteins	# Unique Peptides	# Peptides	# PSMs	# AAs	MW [kDa]	calc. pI
		pfu_aug1.0_3952.1_44831.t1	pfu_aug1.0_3952.1_44831.t1	480.754	51.18	1	6	11	365	127	15.1952	9.0415
	High	MMmmDmMMK	40	1	1	pfu_aug1.0_3952.1_44831.t1	M3(Oxidation); M4(Oxidation); M6(Oxidation)	0	0	0.09197	2.7097	2	1227.41	0.000230669	20.42	0
		Accession	Description	Score	Coverage	# Proteins	# Unique Peptides	# Peptides	# PSMs	# AAs	MW [kDa]	calc. pI
		pfu_aug1.0_3952.1_44831.t1	pfu_aug1.0_3952.1_44831.t1	480.754	51.18	1	6	11	365	127	15.1952	9.0415
	High	MMMMDMMmK	27	1	1	pfu_aug1.0_3952.1_44831.t1	M8(Oxidation)	0	0	0.05183	2.29751	2	1195.42	1.9085	16.7625	0
		Accession	Description	Score	Coverage	# Proteins	# Unique Peptides	# Peptides	# PSMs	# AAs	MW [kDa]	calc. pI
		pfu_aug1.0_3952.1_44831.t1	pfu_aug1.0_3952.1_44831.t1	480.754	51.18	1	6	11	365	127	15.1952	9.0415
	High	MmPmMPPAK	15	1	1	pfu_aug1.0_3952.1_44831.t1	M2(Oxidation); M4(Oxidation)	0	0	0.06622	2.18375	2	1065.46	0.0556629	11.0062	0
		Accession	Description	Score	Coverage	# Proteins	# Unique Peptides	# Peptides	# PSMs	# AAs	MW [kDa]	calc. pI
		pfu_aug1.0_3952.1_44831.t1	pfu_aug1.0_3952.1_44831.t1	480.754	51.18	1	6	11	365	127	15.1952	9.0415
	High	QNQMKPDDmK	7	1	1	pfu_aug1.0_3952.1_44831.t1	M9(Oxidation)	0	0	0.06376	1.78974	3	1250.55	0.506785	6.65894	0
		Accession	Description	Score	Coverage	# Proteins	# Unique Peptides	# Peptides	# PSMs	# AAs	MW [kDa]	calc. pI
		pfu_aug1.0_3952.1_44831.t1	pfu_aug1.0_3952.1_44831.t1	480.754	51.18	1	6	11	365	127	15.1952	9.0415
	High	MMPMMPPAKK	3	1	1	pfu_aug1.0_3952.1_44831.t1		0	0	0.09627	1.62627	3	1161.57	-0.0715875	26.8775	1
		Accession	Description	Score	Coverage	# Proteins	# Unique Peptides	# Peptides	# PSMs	# AAs	MW [kDa]	calc. pI
		pfu_aug1.0_3952.1_44831.t1	pfu_aug1.0_3952.1_44831.t1	480.754	51.18	1	6	11	365	127	15.1952	9.0415
	Medium	MMPMMPPAK	4	1	1	pfu_aug1.0_3952.1_44831.t1		0	0.018	0.104	1.63747	2	1033.47	0.847275	23.783	0
		Accession	Description	Score	Coverage	# Proteins	# Unique Peptides	# Peptides	# PSMs	# AAs	MW [kDa]	calc. pI
		pfu_aug1.0_3952.1_44831.t1	pfu_aug1.0_3952.1_44831.t1	480.754	51.18	1	6	11	365	127	15.1952	9.0415
	Medium	MmPmMPPAKK	14	1	1	pfu_aug1.0_3952.1_44831.t1	M2(Oxidation); M4(Oxidation)	0	0.025	0.1209	2.34306	3	1193.55	-0.395655	8.95818	1
		Accession	Description	Score	Coverage	# Proteins	# Unique Peptides	# Peptides	# PSMs	# AAs	MW [kDa]	calc. pI
		pfu_aug1.0_3952.1_44831.t1	pfu_aug1.0_3952.1_44831.t1	480.754	51.18	1	6	11	365	127	15.1952	9.0415
	Medium	MMMMDMMMK	6	1	1	pfu_aug1.0_3952.1_44831.t1		0	0.048	0.1741	2.45921	2	1179.42	-1.23855	24.145	0
		Accession	Description	Score	Coverage	# Proteins	# Unique Peptides	# Peptides	# PSMs	# AAs	MW [kDa]	calc. pI
		pfu_aug1.0_3952.1_44831.t1	pfu_aug1.0_3952.1_44831.t1	480.754	51.18	1	6	11	365	127	15.1952	9.0415
	Low	MmPMMPPAK	25	1	1	pfu_aug1.0_3952.1_44831.t1	M2(Oxidation)	0.0414	0.054	0.1986	1.38537	2	1049.46	-0.71773	11.8937	0
		Accession	Description	Score	Coverage	# Proteins	# Unique Peptides	# Peptides	# PSMs	# AAs	MW [kDa]	calc. pI
		pfu_aug1.0_3952.1_44831.t1	pfu_aug1.0_3952.1_44831.t1	480.754	51.18	1	6	11	365	127	15.1952	9.0415
	Low	QNQmKPDDmK	3	1	1	pfu_aug1.0_3952.1_44831.t1	M4(Oxidation); M9(Oxidation)	0	0.063	0.2433	1.19334	3	1266.55	-0.159212	4.54691	0
		Accession	Description	Score	Coverage	# Proteins	# Unique Peptides	# Peptides	# PSMs	# AAs	MW [kDa]	calc. pI
		pfu_aug1.0_3952.1_44831.t1	pfu_aug1.0_3952.1_44831.t1	480.754	51.18	1	6	11	365	127	15.1952	9.0415
	Low	QNQmKPDDmKQmMK	5	1	1	pfu_aug1.0_3952.1_44831.t1	M4(Oxidation); M9(Oxidation); M12(Oxidation)	0	0.082	0.2694	1.88517	3	1800.78	1.54697	6.02888	1
		Accession	Description	Score	Coverage	# Proteins	# Unique Peptides	# Peptides	# PSMs	# AAs	MW [kDa]	calc. pI
		pfu_aug1.0_3952.1_44831.t1	pfu_aug1.0_3952.1_44831.t1	480.754	51.18	1	6	11	365	127	15.1952	9.0415
	Low	MMMmDmMMK	35	1	1	pfu_aug1.0_3952.1_44831.t1	M4(Oxidation); M6(Oxidation)	0	0.086	0.2805	2.8602	2	1211.41	-0.468969	12.4779	0
		Accession	Description	Score	Coverage	# Proteins	# Unique Peptides	# Peptides	# PSMs	# AAs	MW [kDa]	calc. pI
		pfu_aug1.0_3952.1_44831.t1	pfu_aug1.0_3952.1_44831.t1	480.754	51.18	1	6	11	365	127	15.1952	9.0415
	Low	MMmmDKmMMMDMMMK	2	1	1	pfu_aug1.0_3952.1_44831.t1	M3(Oxidation); M4(Oxidation); M7(Oxidation)	0	0.089	0.2832	2.70665	3	1994.7	5.53954	30.444	1
		Accession	Description	Score	Coverage	# Proteins	# Unique Peptides	# Peptides	# PSMs	# AAs	MW [kDa]	calc. pI
		pfu_aug1.0_3952.1_44831.t1	pfu_aug1.0_3952.1_44831.t1	480.754	51.18	1	6	11	365	127	15.1952	9.0415
	Low	KMMNNDmmK	2	1	1	pfu_aug1.0_3952.1_44831.t1	M7(Oxidation); M8(Oxidation)	0	0.089	0.2861	2.23647	2	1174.47	-0.383043	6.17284	1
		Accession	Description	Score	Coverage	# Proteins	# Unique Peptides	# Peptides	# PSMs	# AAs	MW [kDa]	calc. pI
		pfu_aug1.0_3952.1_44831.t1	pfu_aug1.0_3952.1_44831.t1	480.754	51.18	1	6	11	365	127	15.1952	9.0415
	Low	MMNNDMMK	13	1	1	pfu_aug1.0_3952.1_44831.t1		0	0.107	0.3378	2.68404	2	1014.39	-0.541978	10.5433	0
		Accession	Description	Score	Coverage	# Proteins	# Unique Peptides	# Peptides	# PSMs	# AAs	MW [kDa]	calc. pI
		pfu_aug1.0_3952.1_44831.t1	pfu_aug1.0_3952.1_44831.t1	480.754	51.18	1	6	11	365	127	15.1952	9.0415
	Low	MMmDKmmMMDK	2	1	1	pfu_aug1.0_3952.1_44831.t1	M3(Oxidation); M6(Oxidation); M7(Oxidation)	0	0.13	0.3824	2.23543	3	1470.53	-0.653835	9.6097	1
		Accession	Description	Score	Coverage	# Proteins	# Unique Peptides	# Peptides	# PSMs	# AAs	MW [kDa]	calc. pI
		pfu_aug1.0_3952.1_44831.t1	pfu_aug1.0_3952.1_44831.t1	480.754	51.18	1	6	11	365	127	15.1952	9.0415
	Low	MmPMMPPAKK	16	1	1	pfu_aug1.0_3952.1_44831.t1	M2(Oxidation)	0	0.134	0.3929	2.16017	2	1177.56	-1.26104	24.0853	1
		Accession	Description	Score	Coverage	# Proteins	# Unique Peptides	# Peptides	# PSMs	# AAs	MW [kDa]	calc. pI
		pfu_aug1.0_3952.1_44831.t1	pfu_aug1.0_3952.1_44831.t1	480.754	51.18	1	6	11	365	127	15.1952	9.0415
	Low	mmPmMPPAKK	10	1	1	pfu_aug1.0_3952.1_44831.t1	M1(Oxidation); M2(Oxidation); M4(Oxidation)	0	0.134	0.3885	1.74734	2	1209.55	0.519539	7.68942	1
		Accession	Description	Score	Coverage	# Proteins	# Unique Peptides	# Peptides	# PSMs	# AAs	MW [kDa]	calc. pI
		pfu_aug1.0_3952.1_44831.t1	pfu_aug1.0_3952.1_44831.t1	480.754	51.18	1	6	11	365	127	15.1952	9.0415
	Low	QNQMKPDDMK	4	1	1	pfu_aug1.0_3952.1_44831.t1		0	0.21	0.5012	2.63938	2	1234.56	0.039116	7.63903	0
		Accession	Description	Score	Coverage	# Proteins	# Unique Peptides	# Peptides	# PSMs	# AAs	MW [kDa]	calc. pI
		pfu_aug1.0_3952.1_44831.t1	pfu_aug1.0_3952.1_44831.t1	480.754	51.18	1	6	11	365	127	15.1952	9.0415
	Low	MMNNDMmK	8	1	1	pfu_aug1.0_3952.1_44831.t1	M7(Oxidation)	0	0.221	0.5248	2.91132	2	1030.38	0.906605	8.09764	0
		Accession	Description	Score	Coverage	# Proteins	# Unique Peptides	# Peptides	# PSMs	# AAs	MW [kDa]	calc. pI
		pfu_aug1.0_3952.1_44831.t1	pfu_aug1.0_3952.1_44831.t1	480.754	51.18	1	6	11	365	127	15.1952	9.0415
	Low	MmPmmPPAK	13	1	1	pfu_aug1.0_3952.1_44831.t1	M2(Oxidation); M4(Oxidation); M5(Oxidation)	0	0.24	0.5585	2.07912	2	1081.45	-1.33847	8.13242	0
		Accession	Description	Score	Coverage	# Proteins	# Unique Peptides	# Peptides	# PSMs	# AAs	MW [kDa]	calc. pI
		pfu_aug1.0_3952.1_44831.t1	pfu_aug1.0_3952.1_44831.t1	480.754	51.18	1	6	11	365	127	15.1952	9.0415
	Low	MmMMDK	17	1	1	pfu_aug1.0_3952.1_44831.t1	M2(Oxidation)	0	0.248	0.5822	2.06684	2	802.297	-0.149461	9.59179	0
		Accession	Description	Score	Coverage	# Proteins	# Unique Peptides	# Peptides	# PSMs	# AAs	MW [kDa]	calc. pI
		pfu_aug1.0_3952.1_44831.t1	pfu_aug1.0_3952.1_44831.t1	480.754	51.18	1	6	11	365	127	15.1952	9.0415
	Low	MmNNDmmK	6	1	1	pfu_aug1.0_3952.1_44831.t1	M2(Oxidation); M6(Oxidation); M7(Oxidation)	0	0.303	0.6716	2.39867	2	1062.37	1.37484	7.24427	0
		Accession	Description	Score	Coverage	# Proteins	# Unique Peptides	# Peptides	# PSMs	# AAs	MW [kDa]	calc. pI
		pfu_aug1.0_3952.1_44831.t1	pfu_aug1.0_3952.1_44831.t1	480.754	51.18	1	6	11	365	127	15.1952	9.0415
	Low	KMmNNDMMK	4	1	1	pfu_aug1.0_3952.1_44831.t1	M3(Oxidation)	0	0.328	0.7225	3.2166	2	1158.48	0.806967	7.99518	1
		Accession	Description	Score	Coverage	# Proteins	# Unique Peptides	# Peptides	# PSMs	# AAs	MW [kDa]	calc. pI
		pfu_aug1.0_3952.1_44831.t1	pfu_aug1.0_3952.1_44831.t1	480.754	51.18	1	6	11	365	127	15.1952	9.0415
	Low	MMMMDK	7	1	1	pfu_aug1.0_3952.1_44831.t1		0.0413	0.428	0.8274	1.15794	2	786.301	-0.642508	12.0986	0
		Accession	Description	Score	Coverage	# Proteins	# Unique Peptides	# Peptides	# PSMs	# AAs	MW [kDa]	calc. pI
		pfu_aug1.0_3952.1_44831.t1	pfu_aug1.0_3952.1_44831.t1	480.754	51.18	1	6	11	365	127	15.1952	9.0415
	Low	MMNNDmmK	5	1	1	pfu_aug1.0_3952.1_44831.t1	M6(Oxidation); M7(Oxidation)	0	0.449	0.845	1.93139	2	1046.37	-3.6971	6.42197	0
		Accession	Description	Score	Coverage	# Proteins	# Unique Peptides	# Peptides	# PSMs	# AAs	MW [kDa]	calc. pI
		pfu_aug1.0_3952.1_44831.t1	pfu_aug1.0_3952.1_44831.t1	480.754	51.18	1	6	11	365	127	15.1952	9.0415
	Low	KMMNNDMMK	1	1	1	pfu_aug1.0_3952.1_44831.t1		0.0498	0.56	0.9278	2.67329	2	1142.48	0.854985	9.33165	1
		Accession	Description	Score	Coverage	# Proteins	# Unique Peptides	# Peptides	# PSMs	# AAs	MW [kDa]	calc. pI
		pfu_aug1.0_3952.1_44831.t1	pfu_aug1.0_3952.1_44831.t1	480.754	51.18	1	6	11	365	127	15.1952	9.0415
	Low	MmmMDK	9	1	1	pfu_aug1.0_3952.1_44831.t1	M2(Oxidation); M3(Oxidation)	0	0.591	0.9549	2.13249	2	818.293	1.51772	8.77839	0
		Accession	Description	Score	Coverage	# Proteins	# Unique Peptides	# Peptides	# PSMs	# AAs	MW [kDa]	calc. pI
		pfu_aug1.0_3952.1_44831.t1	pfu_aug1.0_3952.1_44831.t1	480.754	51.18	1	6	11	365	127	15.1952	9.0415
	Low	MmmmDK	2	1	1	pfu_aug1.0_3952.1_44831.t1	M2(Oxidation); M3(Oxidation); M4(Oxidation)	0	0.693	1	1.65597	2	834.286	-0.756413	7.12767	0
		Accession	Description	Score	Coverage	# Proteins	# Unique Peptides	# Peptides	# PSMs	# AAs	MW [kDa]	calc. pI
		pfu_aug1.0_3952.1_44831.t1	pfu_aug1.0_3952.1_44831.t1	480.754	51.18	1	6	11	365	127	15.1952	9.0415
	Low	KMmNNDmmK	1	1	1	pfu_aug1.0_3952.1_44831.t1	M3(Oxidation); M7(Oxidation); M8(Oxidation)	0	0.91	1	1.82759	2	1190.47	6.14937	7.5422	1
		Accession	Description	Score	Coverage	# Proteins	# Unique Peptides	# Peptides	# PSMs	# AAs	MW [kDa]	calc. pI
		pfu_aug1.0_3952.1_44831.t1	pfu_aug1.0_3952.1_44831.t1	480.754	51.18	1	6	11	365	127	15.1952	9.0415
pfu_aug1.0_1662.1_66071.t1	pfu_aug1.0_1662.1_66071.t1	281.494	14.95	1	1	8	198	475	50.6003	7.45947
	A2	Sequence	# PSMs	# Proteins	# Protein Groups	Protein Group Accessions	Modifications	ΔCn	q-Value	PEP	XCorr	Charge	MH+ [Da]	ΔM [ppm]	RT [min]	# Missed Cleavages
	High	MMNDMNMINAMK	2	1	1	pfu_aug1.0_1662.1_66071.t1		0	0	0.003189	4.51165	2	1443.59	0.655273	23.7895	0
		Accession	Description	Score	Coverage	# Proteins	# Unique Peptides	# Peptides	# PSMs	# AAs	MW [kDa]	calc. pI
		pfu_aug1.0_1662.1_66071.t1	pfu_aug1.0_1662.1_66071.t1	281.494	14.95	1	1	8	198	475	50.6003	7.45947
	High	MMNDmNMINAMK	36	1	1	pfu_aug1.0_1662.1_66071.t1	M5(Oxidation)	0	0	0.02019	4.51156	2	1459.59	1.20478	18.9708	0
		Accession	Description	Score	Coverage	# Proteins	# Unique Peptides	# Peptides	# PSMs	# AAs	MW [kDa]	calc. pI
		pfu_aug1.0_1662.1_66071.t1	pfu_aug1.0_1662.1_66071.t1	281.494	14.95	1	1	8	198	475	50.6003	7.45947
	High	MmNDmNMINAMK	22	1	1	pfu_aug1.0_1662.1_66071.t1	M2(Oxidation); M5(Oxidation)	0	0	0.00945	3.54161	2	1475.58	0.41875	12.6329	0
		Accession	Description	Score	Coverage	# Proteins	# Unique Peptides	# Peptides	# PSMs	# AAs	MW [kDa]	calc. pI
		pfu_aug1.0_1662.1_66071.t1	pfu_aug1.0_1662.1_66071.t1	281.494	14.95	1	1	8	198	475	50.6003	7.45947
	High	mmNDmNMINAMK	7	1	1	pfu_aug1.0_1662.1_66071.t1	M1(Oxidation); M2(Oxidation); M5(Oxidation)	0	0	0.03117	3.46974	2	1491.58	-0.186745	12.9339	0
		Accession	Description	Score	Coverage	# Proteins	# Unique Peptides	# Peptides	# PSMs	# AAs	MW [kDa]	calc. pI
		pfu_aug1.0_1662.1_66071.t1	pfu_aug1.0_1662.1_66071.t1	281.494	14.95	1	1	8	198	475	50.6003	7.45947
	Low	MNMMNDMK	11	1	1	pfu_aug1.0_1662.1_66071.t1		0	0.089	0.2928	2.51852	2	1014.39	-0.902995	15.4545	0
		Accession	Description	Score	Coverage	# Proteins	# Unique Peptides	# Peptides	# PSMs	# AAs	MW [kDa]	calc. pI
		pfu_aug1.0_1662.1_66071.t1	pfu_aug1.0_1662.1_66071.t1	281.494	14.95	1	1	8	198	475	50.6003	7.45947
	Low	mDmGAMNNGGNK	11	1	1	pfu_aug1.0_1662.1_66071.t1	M1(Oxidation); M3(Oxidation)	0.0427	0.089	0.2925	1.12292	2	1271.49	5.72853	8.79205	0
		Accession	Description	Score	Coverage	# Proteins	# Unique Peptides	# Peptides	# PSMs	# AAs	MW [kDa]	calc. pI
		pfu_aug1.0_1662.1_66071.t1	pfu_aug1.0_1662.1_66071.t1	281.494	14.95	1	1	8	198	475	50.6003	7.45947
	Low	MNMmNDMK	15	1	1	pfu_aug1.0_1662.1_66071.t1	M4(Oxidation)	0	0.093	0.3036	3.30823	2	1030.38	-0.0411616	9.50365	0
		Accession	Description	Score	Coverage	# Proteins	# Unique Peptides	# Peptides	# PSMs	# AAs	MW [kDa]	calc. pI
		pfu_aug1.0_1662.1_66071.t1	pfu_aug1.0_1662.1_66071.t1	281.494	14.95	1	1	8	198	475	50.6003	7.45947
	Low	GSIMmMK	24	1	1	pfu_aug1.0_1662.1_66071.t1	M5(Oxidation)	0	0.152	0.4053	1.84764	2	813.367	0.239324	14.3501	0
		Accession	Description	Score	Coverage	# Proteins	# Unique Peptides	# Peptides	# PSMs	# AAs	MW [kDa]	calc. pI
		pfu_aug1.0_1662.1_66071.t1	pfu_aug1.0_1662.1_66071.t1	281.494	14.95	1	1	8	198	475	50.6003	7.45947
	Low	MDMGAMNNGGNK	6	1	1	pfu_aug1.0_1662.1_66071.t1		0	0.152	0.4056	1.65254	2	1239.5	6.04255	14.8497	0
		Accession	Description	Score	Coverage	# Proteins	# Unique Peptides	# Peptides	# PSMs	# AAs	MW [kDa]	calc. pI
		pfu_aug1.0_1662.1_66071.t1	pfu_aug1.0_1662.1_66071.t1	281.494	14.95	1	1	8	198	475	50.6003	7.45947
	Low	NmIDKmAmK	2	1	1	pfu_aug1.0_1662.1_66071.t1	M2(Oxidation); M6(Oxidation); M8(Oxidation)	0	0.167	0.4337	1.54667	3	1129.5	-1.61778	6.18205	1
		Accession	Description	Score	Coverage	# Proteins	# Unique Peptides	# Peptides	# PSMs	# AAs	MW [kDa]	calc. pI
		pfu_aug1.0_1662.1_66071.t1	pfu_aug1.0_1662.1_66071.t1	281.494	14.95	1	1	8	198	475	50.6003	7.45947
	Low	GSIMMMK	5	1	1	pfu_aug1.0_1662.1_66071.t1		0	0.196	0.4683	1.82188	2	797.37	-2.15272	13.2346	0
		Accession	Description	Score	Coverage	# Proteins	# Unique Peptides	# Peptides	# PSMs	# AAs	MW [kDa]	calc. pI
		pfu_aug1.0_1662.1_66071.t1	pfu_aug1.0_1662.1_66071.t1	281.494	14.95	1	1	8	198	475	50.6003	7.45947
	Low	IMNEIK	12	1	1	pfu_aug1.0_1662.1_66071.t1		0	0.196	0.4805	1.82109	2	747.406	-1.24142	11.7254	0
		Accession	Description	Score	Coverage	# Proteins	# Unique Peptides	# Peptides	# PSMs	# AAs	MW [kDa]	calc. pI
		pfu_aug1.0_1662.1_66071.t1	pfu_aug1.0_1662.1_66071.t1	281.494	14.95	1	1	8	198	475	50.6003	7.45947
	Low	ImNEIK	3	1	1	pfu_aug1.0_1662.1_66071.t1	M2(Oxidation)	0	0.318	0.7127	1.85752	2	763.403	1.60789	8.90169	0
		Accession	Description	Score	Coverage	# Proteins	# Unique Peptides	# Peptides	# PSMs	# AAs	MW [kDa]	calc. pI
		pfu_aug1.0_1662.1_66071.t1	pfu_aug1.0_1662.1_66071.t1	281.494	14.95	1	1	8	198	475	50.6003	7.45947
	Low	MNmmNDmK	4	1	1	pfu_aug1.0_1662.1_66071.t1	M3(Oxidation); M4(Oxidation); M7(Oxidation)	0	0.393	0.7921	2.48724	2	1062.37	-1.61265	6.63889	0
		Accession	Description	Score	Coverage	# Proteins	# Unique Peptides	# Peptides	# PSMs	# AAs	MW [kDa]	calc. pI
		pfu_aug1.0_1662.1_66071.t1	pfu_aug1.0_1662.1_66071.t1	281.494	14.95	1	1	8	198	475	50.6003	7.45947
	Low	NMIDKmAMK	4	1	1	pfu_aug1.0_1662.1_66071.t1	M6(Oxidation)	0	0.419	0.8113	1.87445	3	1097.52	0.107692	8.94436	1
		Accession	Description	Score	Coverage	# Proteins	# Unique Peptides	# Peptides	# PSMs	# AAs	MW [kDa]	calc. pI
		pfu_aug1.0_1662.1_66071.t1	pfu_aug1.0_1662.1_66071.t1	281.494	14.95	1	1	8	198	475	50.6003	7.45947
	Low	mNmMNDMK	7	1	1	pfu_aug1.0_1662.1_66071.t1	M1(Oxidation); M3(Oxidation)	0	0.423	0.8243	2.80346	2	1046.38	-0.313946	9.63685	0
		Accession	Description	Score	Coverage	# Proteins	# Unique Peptides	# Peptides	# PSMs	# AAs	MW [kDa]	calc. pI
		pfu_aug1.0_1662.1_66071.t1	pfu_aug1.0_1662.1_66071.t1	281.494	14.95	1	1	8	198	475	50.6003	7.45947
	Low	GSIMmmK	5	1	1	pfu_aug1.0_1662.1_66071.t1	M5(Oxidation); M6(Oxidation)	0	0.507	0.8891	2.02448	2	829.361	-0.698992	8.8602	0
		Accession	Description	Score	Coverage	# Proteins	# Unique Peptides	# Peptides	# PSMs	# AAs	MW [kDa]	calc. pI
		pfu_aug1.0_1662.1_66071.t1	pfu_aug1.0_1662.1_66071.t1	281.494	14.95	1	1	8	198	475	50.6003	7.45947
	Low	NmIDKmAMK	2	1	1	pfu_aug1.0_1662.1_66071.t1	M2(Oxidation); M6(Oxidation)	0	0.573	0.9345	1.59532	2	1113.51	-1.3172	7.31158	1
		Accession	Description	Score	Coverage	# Proteins	# Unique Peptides	# Peptides	# PSMs	# AAs	MW [kDa]	calc. pI
		pfu_aug1.0_1662.1_66071.t1	pfu_aug1.0_1662.1_66071.t1	281.494	14.95	1	1	8	198	475	50.6003	7.45947
	Low	MmNDIK	2	1	1	pfu_aug1.0_1662.1_66071.t1	M2(Oxidation)	0	0.724	1	1.73001	2	767.343	0.347702	7.34064	0
		Accession	Description	Score	Coverage	# Proteins	# Unique Peptides	# Peptides	# PSMs	# AAs	MW [kDa]	calc. pI
		pfu_aug1.0_1662.1_66071.t1	pfu_aug1.0_1662.1_66071.t1	281.494	14.95	1	1	8	198	475	50.6003	7.45947
	Low	MDMGAmNNGGNK	15	1	1	pfu_aug1.0_1662.1_66071.t1	M6(Oxidation)	0	0.771	1	1.90473	2	1255.49	6.02938	15.5133	0
		Accession	Description	Score	Coverage	# Proteins	# Unique Peptides	# Peptides	# PSMs	# AAs	MW [kDa]	calc. pI
		pfu_aug1.0_1662.1_66071.t1	pfu_aug1.0_1662.1_66071.t1	281.494	14.95	1	1	8	198	475	50.6003	7.45947
	Low	MMNDIK	2	1	1	pfu_aug1.0_1662.1_66071.t1		0	0.774	1	1.58971	2	751.348	0.167238	9.57843	0
		Accession	Description	Score	Coverage	# Proteins	# Unique Peptides	# Peptides	# PSMs	# AAs	MW [kDa]	calc. pI
		pfu_aug1.0_1662.1_66071.t1	pfu_aug1.0_1662.1_66071.t1	281.494	14.95	1	1	8	198	475	50.6003	7.45947
	Low	mDmGAMNNGGNKMMNGMDGNtGK	1	1	1	pfu_aug1.0_1662.1_66071.t1	M1(Oxidation); M3(Oxidation); T21(Phospho)	0	0.882	1	1.65709	3	2487.91	7.29465	11.4242	1
		Accession	Description	Score	Coverage	# Proteins	# Unique Peptides	# Peptides	# PSMs	# AAs	MW [kDa]	calc. pI
		pfu_aug1.0_1662.1_66071.t1	pfu_aug1.0_1662.1_66071.t1	281.494	14.95	1	1	8	198	475	50.6003	7.45947
